# Supplementary material for: Epoxy-Functional (Alkyl)methacrylate-Based Hybrids Reinforced with Layered Silicate Montmorillonite: From Mechanistic Study to Sustainable Wastewater Treatment
Source: Gels. 2025 Oct 7;11(10):803. doi: 10.3390/gels11100803 (PMC12562478; doi:10.3390/gels11100803)
Supplement: Supplementary file 1 [file gels-11-00803-s001.zip]

Archive with 1 entries (1 files):
- gels-3889918-supplementary.pdf
